# Supplementary material for: Attenuation of phytofungal pathogenicity of Ascomycota by autophagy modulators
Source: Nat Commun. 2024 Feb 29;15:1621. doi: 10.1038/s41467-024-45839-2 (PMC10904834; doi:10.1038/s41467-024-45839-2)
Supplement: Supplementary file 4 — Source data [file 41467_2024_45839_MOESM4_ESM.xlsx]

## Sheet: Figure 1
Figure 1b
DMSO										EB
0.716995	0.729304	0.565107	0.546414	1.13231	1.3591	1.28736	1.42054	1.35755	1.29474	1.88681	1.73577	2.10283
0.754142	0.722018	0.542179	0.537712	1.22323	1.35304	1.28017	1.37527	1.30611	1.24897	1.9789	1.57838	2.05825
0.782772	0.735399	0.566342	0.554483	1.26259	1.32181	1.26121	1.39545	1.32103	1.266	1.83408	1.54666	2.05766
0.795925	0.758202	0.587784	0.548334	1.34944	1.32012	1.27264	1.36627	1.31517	1.26337	1.72823	1.47412
0.795838	0.798746	0.611819	0.547301	1.35461	1.32698	1.26241	1.37401	1.30099	1.26486	1.90893	1.55313
0.78934	0.775963	0.583415	0.578449	1.34433	1.30527	1.2709	1.33742	1.28703	1.27148	2.01009	1.54386
0.852224	0.830469	0.612421	0.586571	1.36741	1.28822	1.24316	1.37	1.29602	1.26641	1.91627	1.62183
0.841994	0.848122	0.615562	0.606248	1.37465	1.29453	1.24894	1.31149	1.25579	1.2367	2.05039	1.77547
Figure 1d
Figure 1e
IC50
(uM)	EB			PT			EO
0	1	1	1	1	1	1	1	1	1
0.156	1.0503	0.935776	1.4454				0.989298	1.05332	1.04615
0.313	0.986022	1.00081	1.23381	0.893985	1.23493	0.893985	0.747877	0.859385	0.876473
0.5							0.527904	0.595006	0.516594
0.625	0.402206	0.614977	0.653346	0.781134	1.13902	0.781134	0.099245	0.369496	0.319857
1							0.034787	0.206208	0.074855
1.25	0.171506	0.045316	0.004482	0.604917	0.91043	0.604917	0.000222	0.012101	0.018596
2.5	0.174617	0.017961	0.001236	0.262016	0.401749	0.262016
5				0.0686	0.050925	0.0686
10				0.019596	0.014844	0.019596
Figure 1f

## Sheet: Figure 2
Figure 2c

## Sheet: Figure 3
Figure 3b-EB
B. cinerea germination - EB
	0									5									10									15									20									50
0	0	0	0	0	0	0	0	0	0	0	0	0	0	0	0	0	0	0	0	0	0	0	0	0	0	0	0	0	0	0	0	0	0	0	0	0	0	0	0	0	0	0	0	0	0	0	0	0	0
2	3	5	2	18	23	20	6	7	9	0	0	0	3	2	2	1	0	2	0	0	0	0	0	0	0	0	0	0	0	0	0	0	0	0	0	0	0	0	0	0	0	0	0	0	0	0	0	0	0
4	18	15	12	85	88	75	94	96	92	7	9	7	41	40	40	22	18	19	5	2	0	0	0	0	2	4	5	0	0	0	0	0	0	0	0	0	0	0	0	0	0	0	0	0	0	0	0	0	0
6	88	89	84	100	100	100	100	100	100	72	68	70	86	82	87	93	90	94	57	49	45	12	14	17	11	18	18	26	27	25	20	10	30	0	0	0	11	8	8	0	3	1	0	0	0	0	0	0	0
8	100	100	100	100	100	100	100	100	100	77	74	77	100	100	100	100	99	100	60	59	60	41	35	26	43	49	40	45	44	38	25	10	40	10	5	2	21	24	18	10	8	10	0	0	0	0	0	0	0
Figure 3b-EO
B. cinerea germination - EO
	0									5									10									15									20									50
0	0	0	0	0	0	0	0	0	0	0	0	0	0	0	0	0	0	0	0	0	0	0	0	0	0	0	0	0	0	0	0	0	0	0	0	0	0	0	0	0	0	0	0	0	0	0	0	0	0
2	0	0	0	30	23	21	11	8	7	0	0	0	5	5	5	0	0	0	0	0	0	3	0	0	0	0	0	0	0	0	0	1	0	0	0	0	0	0	0	0	0	0	0	0	0	0	0	0	0
4	61	63	66	81	89	92	96	99	93	10	8	10	47	56	55	33	45	46	3	2	2	13	12	10	15	16	17	0	0	0	1	4	2	0	0	0	0	0	0	0	0	0	0	0	0	0	0	0	0
6	100	100	100	100	100	100	100	100	100	70	67	80	84	88	87	86	96	91	28	33	27	35	53	55	84	77	79	10	7	8	25	24	22	20	26	26	4	2	1	9	10	8	0	0	0	0	0	0	0
8	100	100	100	100	100	100	100	100	100	91	89	88	100	100	100	100	99	100	72	85	82	85	76	89	94	97	98	43	44	39	41	69	61	89	74	80	11	12	7	12	16	15	9	12	2	0	0	0	0
Figure 3b-PT
B. cinerea germination - PT
	0									5									10									15									20									50
0	0	0	0	0	0	0	0	0	0	0	0	0	0	0	0	0	0	0	0	0	0	0	0	0	0	0	0	0	0	0	0	0	0	0	0	0	0	0	0	0	0	0	0	0	0	0	0	0	0
2	4	0	0	22	30	20	8	3	8	0	0	0	0	2	1	0	0	0	0	0	0	0	0	0	0	0	0	0	0	0	0	0	0	0	0	0	0	0	0	0	0	0	0	0	0	0	0	0	0
4	78	72	76	80	87	76	98	95	100	3	2	2	28	32	16	13	10	12	0	0	0	2	2	2	0	0	2	0	0	0	0	0	1	0	0	0	0	0	0	0	0	0	0	0	0	0	0	0	0
6	95	94	96	100	100	100	100	100	100	40	38	28	75	89	90	80	90	83	18	14	19	48	50	57	31	22	39	0	0	0	14	15	10	6	7	9	0	0	0	12	4	12	0	0	0	0	0	0	0
8	100	100	100	100	100	100	100	100	100	78	84	77	100	100	100	92	95	96	66	80	67	100	99	100	90	84	89	17	19	20	78	82	88	58	65	68	4	1	5	36	22	32	16	22	24	0	0	0	0
Figure 3d
M. oryzae germination - EB
time	0															1															3															5
0	0	0	0	0	0	0	0	0	0	0	0	0	0	0	0	0	0	0	0	0	0	0	0	0	0	0	0				0	0	0	0	0	0	0	0	0	0	0	0				0	0	0	0
2	75	77	79	77	78	83	76	82	81	90	85	87	68	63	76	80	65	60	56	53	56	13	28	27	31	35	31				2	3	1	0	0	0	1	0	0	3	4	0				0	0	0	0
4	100	100	100	91	90	85	89	88	89	100	100	100	100	100	100	91	93	92	79	77	72	91	85	85	98	97	96				86	86	86	63	76	78	74	75	74	87	90	86				40	40	43	73
6	100	100	100	100	100	100	100	100	100	100	100	100	100	100	100	100	100	100	85	89	78	100	100	100	100	100	100				100	100	100	86	72	83	98	98	96	100	100	100				84	84	85	100
8	100	100	100	100	100	100	100	100	100	100	100	100	100	100	100	100	100	100	100	100	100	100	100	100	100	100	100				100	100	100	100	98	100	95	100	100	100	100	100				100	100	100	100
Figure 3e
M. o Appressorium formation-EB
time	0															1															3 ¥ìM															5
6	9	10	7	14	8	10	23	39	52	57	56	69				8	16	9	10	6	7	39	36	42							7	10	11	3	1	1	29	34	28							9	9	9	0
8	16	18	8	45	29	27	62	60	73	91	93	93				19	37	35	13	21	16	79	74	68							36	38	40	14	12	13	46	65	69							23	21	29	4
12				74	52	56	70	73	77	100	100	100				41	36	36	16	20	16	98	97	96							38	41	44	19	20	20	61	62	70							31	29	31	6
24	100	100	100	100	100	100	100	100	100	100	100	100							30	25	20	98	96	100										25	18	16	62	74	72										5
[truncated: 50 more columns]

## Sheet: Figure 4
Figure 4b
	DMSO	H4
Lesion diameter	11.909	0
	11.94	0
	15.588	0.983
	13.356	4.508
Figure 4C
B.c spray test - Area of disease
Control	300 μM EB	500 μM EB	700 μM EB
13.545	44.926	192.793	123.446
38.752	156.149	89.488	118.471
42.975	53.95	145.678	0
52.884	54.256	188.438	0
32.223	43.529	0	0
61.793	74.132	0	0
51.669	50.645	0	0
46.686	0	0	0
170.802	0	0	0
178.174	0	0	0
185.603	0	0	0
102.289	0	0	0
152.19	0	0	0
155.091	0	0	0
72.421	0	0	0
119.736	0	0	0
237.653	174.083	59.843	130.438
220.331	183.066	15.405	26.273
183.314	58.281	84.05	122.57
237.81	160.182	102.521	0
134.322	117.529	244.355	0
118.603	61.785	0	0
143.884	9.066	0	0
178.835	139.017	0	0
177.025	203.008	0	0
197.264	171.24	0	0
210.793	154.504	0	0
202.727	220.504	0	0
156.719	0	0	0
159.397	0	0	0
153.785	0	0	0
168.917	0	0	0
165.917	139.926	80.975	116.934
122.992	72.207	118.752	0
177.413	116.727	0	0
115.289	40.917	0	0
199.066	6.041	0	0
188.752	0	0	0
214.901	0	0	0
115.107	0	0	0
122.339	0	0	0
114.207	0	0	0
133.19	0	0	0
41.603	0	0	0
158.744	0	0	0
222.959	0	0	0
133.479	0	0	0
182.19	0	0	0
Figure 4d
M. oryzae infection test
	0 uM												100 uM
Lesion type	3	2	3	4	4	3	3	3	4	5	4	3	0	0	0	0	0	0	0	0	1	0	0	1

## Sheet: SFig 1
Supplementary Fig. 1a
BRET ratio
	BcATG8 (WT)			BcATG8 (G116A)			ShR
A1	1.25601	1.28504	1.22102
B1	1.38989	1.31921	1.28684
C1	1.34953	1.27193	1.23658
D1	1.31834	1.3237	1.26803
E1	1.33523	1.33474	1.28018
F1	1.34178	1.30505	1.29555
G1	1.33911	1.28983	1.26486
H1	1.30171	1.23714	1.24772
A2	1.297	1.30264	1.24512
B2	1.35983	1.32888	1.30533
C2	1.30945	1.31304	1.2556
D2	1.37027	1.35245	1.30573
E2	1.13241	1.15756	1.17169
F2	1.36812	1.32174	1.25793
G2	1.33704	1.30711	1.27979
H2	1.30533	1.26319	1.25331
A3	1.43127	1.08578	1.09852
B3	1.34951	1.3199	1.29882
C3	1.33361	1.36585	1.27442
D3	1.40012	1.36143	1.33951
E3	1.35458	1.32324	1.28673
F3	1.37907	1.32843	1.33933
G3	1.36629	1.29776	1.23953
H3	1.34046	1.31802	1.26485
A4	1.00237	1.10205	0.95987
B4	1.33254	1.30642	1.2622
C4	1.32678	1.30481	1.27155
D4	1.35462	1.33365	1.27711
E4	1.3426	1.3119	1.26934
F4	1.34986	1.30426	1.30333
G4	1.36207	1.28509	1.29323
H4	1.37128	1.32538	1.32236
A5				2.16341	2.16497	2.12099
B5				2.19161	2.15436	2.17842
C5				2.16426	2.17983	2.16512
D5				2.15559	2.17569	2.14524
E5				2.19371	2.16131	2.15375
F5				2.184	2.17747	2.15026
G5				2.1916	2.18875	2.17911
H5				2.19583	2.18369	2.13512
A6				2.15206	2.13264	2.12194
B6				2.21133	2.16993	2.17628
C6				2.14725	2.15955	2.164
D6				2.17981	2.15786	2.19483
E6				2.18399	2.19427	2.1423
F6				2.20816	2.17108	2.19675
G6				2.22205	2.19722	2.20446
H6				2.21683	2.18896	2.20352
A7				2.18257	2.15684	2.13445
B7				2.20332	2.16332	2.17613
C7				2.19738	2.17357	2.16199
D7				2.2106	2.18957	2.16996
E7				2.27306	2.23687	2.21686
F7				2.24064	2.23412	2.23834
G7				2.21509	2.19541	2.19021
H7				2.2161	2.20172	2.22146
A8				2.20964	2.17963	2.19166
B8				2.35402	2.36068	2.34004
C8				2.24307	2.22199	2.18872
D8				2.21106	2.21243	2.17952
E8				2.25952	2.22966	2.23222
F8				2.26937	2.25023	2.23729
G8				2.24921	2.22359	2.20549
H8				2.36578	2.31538	2.29956
A9							0.885011	0.820781	0.722157
B9							0.847683	0.785096	0.742312
C9							0.731077	0.753823	0.777963
D9							0.742004	0.773141	0.755696
E9							0.736394	0.794096	0.71381
F9							0.761717	0.788818	0.805333
G9							0.765306	0.780906	0.787201
H9							0.749317	0.774157	0.791945
A10							0.710473	0.760653	0.745091
B10							0.719192	0.726209	0.796469
C10							0.717245	0.738221	0.768406
D10							0.738547	0.749418	0.783487
E10							0.735908	0.758156	0.785479
F10							0.755322	0.75652	0.766656
G10							0.755025	0.76493	0.797211
H10							0.754502	0.787654	0.758277
A11							0.720441	0.703889	0.730872
B11							0.726588	0.761622	0.710387
C11							0.726258	0.728371	0.74608
D11							0.739456	0.768011	0.795754
E11							0.737024	0.748555	0.694358
F11							0.768905	0.745402	0.75855
G11							0.766067	0.746497	0.802227
H11							0.783433	0.7798	0.79921
A12							0.72031	0.732839	0.724006
B12							0.717295	0.733295	0.721834
C12							0.716343	0.715202	0.74304
D12							0.729523	0.73441	0.768919
E12							0.735088	0.748341	0.728212
F12							0.734639	0.765679	0.71502
G12							0.730138	0.719681	0.737727
H12							0.757492	0.767931	0.758671
Supplementary Fig. 1b
BRET ratio
	BcATG8-Sensor																										BcATG8-Sensor+BcATG4
100 (BcATG8-Sensor concentration)	0.707495	0.764844	0.712425	0.738807	0.735294	0.741096	0.74746	0.762008	0.76706	0.749572	0.768853	0.743334	0.777689	0.726119	0.75543	0.749697	0.759218	0.698627	0.688702	0.752077	0.715245	0.777159	0.683321	0.774538	1.20367	1.11388	0.504728	0.50599	0.491017	0.483056	0.499441	0.494013	0.492568	0.497893	0.481082	0.491634	0.456204	0.461392	0.510141	0.505223	0.464608	0.496101	0.472247	0.465977	0.470941	0.473509	0.488447	0.50598	0.46429
50	0.713013	0.767241	0.741792	0.718036	0.727387	0.72996	0.697444	0.732913	0.71996	0.718275	0.690705	0.64334	0.776238	0.817302	0.806763	0.700379	0.781837	0.689435	0.636314	0.666706	0.700144	0.685579	0.689183	0.697071	1.06276	1.07637	0.503428	0.52671	0.484871	0.493625	0.440602	0.478373	0.517404	0.500287	0.504956	0.491726	0.472008	0.474203	0.502432	0.519253	0.466929	0.481366	0.476376	0.483331	0.449892	0.486365	0.513616	0.507532	0.499052
25	0.722712	0.680751	0.709039	0.655393	0.68194	0.626612	0.599956	0.634827	0.573365	0.641706	0.553088	0.594857	0.727824	0.676592	0.713733	0.63607	0.656814	0.63586	0.638547	0.618348	0.542208	0.563607	0.559333	0.618908	1.00945	0.996317	0.479679	0.496365	0.502522	0.459851	0.476235	0.482033	0.488581	0.50623	0.495575	0.489168	0.515002	0.500753	0.507425	0.476521	0.494863	0.470477	0.461176	0.425556	0.5681	0.470141	0.50764	0.555247	0.496609
12.5	0.668588	0.623556	0.751608	0.582128	0.664637	0.566654	0.574413	0.630384	0.541095	0.507454	0.476646	0.568934	0.776711	0.536321	0.64679	0.520032	0.662193	0.502207	0.53067	0.517413	0.530412	0.645233	0.582637	0.5479	0.930032	0.964307	0.461072	0.461809	0.420878	0.438092	0.424328	0.449426	0.50832	0.481827	0.499901	0.479932	0.4287	0.484923	0.48244	0.479589	0.441457	0.45675	0.456972	0.454447	0.484821	0.48139	0.494968	0.51869	0.535499
6.25	0.616869	0.529677	0.709679	0.523329	0.763571	0.521107	0.505258	0.520011	0.440429	0.501083	0.504554	0.414479	0.677959	0.42168	0.550649	0.476048	0.551428	0.538453	0.607702	0.597999	0.540398	0.638402	0.500277	0.479768	0.935555	0.847425	0.420545	0.446969	0.456905	0.466037	0.412245	0.401522	0.456529	0.436424	0.493005	0.511013	0.459825	0.486753	0.445091	0.440274	0.462595	0.43027	0.422815	0.392853	0.443064	0.446941	0.511648	0.483839	0.408514
3.125	0.462463	0.486801	0.484723	0.511337	0.43836	0.455309	0.543701	0.562154	0.419985	0.43729	0.494991	0.47673	0.38774	0.692861	0.507207	0.472114	0.838036	0.710599	0.47266	0.64228	0.431598	0.502563	0.44426	0.48019	0.805148	0.769491	0.404501	0.391835	0.424384	0.401822	0.417244	0.380119	0.434841	0.507456	0.437754	0.422224	0.391901	0.481509	0.398404	0.41867	0.450343	0.403086	0.296702	0.4122	0.405955	0.38285	0.593376	0	0.413852
1.5625	0.447995	0.383237	0.273292	0.343289	0.309194	0.409181	0.60099	0.492672	0.569194	0.554639	1.00101	0.42227	0.342051	0.692592	0.600865	0.56717	1.18772	0.804192	0.721004	0.54069	0.571597	0.454824	0.318704	0.613104	0.835154	0.812488	0.351664	0.42833	0.433706	0.405244	0.40915	0.332578	0.521033	0.532558	0.273468	0.340867	0.151794	0.445261	0.31641	0.440692	0.4745	0.399595	0.391026	0.508852	0.34966	0.475969	0.469952	0.0472512	0.517389
0.78125	0.275704	0.64295	0.229465	0.444909	0.123306	0.456113	0.448334	0.365347	0.25345	0.818338	0.448657	0.144206	0.816231	0.583134	1.07027	0.764766	0.766854	0.462225	0.25501	1.02597	0.287085	0.288697	0.24945	0.439432	0.662115	0.607438	0.343629	0.397484	0.407312	0.342608	0.520861	0.305121	0.552449	0.416335	0.402316	0.539439	0.310143	0.128402	0.343731	0.460349	0.270667	0.503245	0.481845	0.619163	0.285199	0.135525	0.578257	0.845554	0.317637
Multiple t-test
	Discovery?	P value	Mean of Bc8	Mean of Bc4+Bc8	Difference	SE of difference	t ratio	df	q value
100 (BcATG8-Sensor concentration)	Yes	1.40768e-09	0.7736	0.5218	0.2518	0.03401	7.403	50	<0.000001
50	Yes	1.03004e-09	0.7456	0.5208	0.2249	0.03002	7.49	50	<0.000001
25	Yes	2.5e-05	0.6641	0.5227	0.1414	0.03042	4.65	50	8e-06
12.5	Yes	0.000509	0.6173	0.4991	0.1182	0.0318	3.717	50	0.000129
6.25	Yes	0.002658	0.5736	0.4758	0.09777	0.03091	3.163	50	0.000447
3.125	Yes	0.004205	0.5358	0.4287	0.1071	0.03569	3	50	0.000607
1.5625	Yes	0.002381	0.5719	0.4094	0.1625	0.05078	3.201	50	0.000447
0.78125	No	0.321026	0.4973	0.4355	0.0618	0.06166	1.002	50	0.04053
Supplementary Fig. 1c
BRET ratio
A1	1.41194	1.3868	1.37163
B1	1.45822	1.43095	1.39703
C1	1.41966	1.3978	1.38225
D1	1.4354	1.40498	1.38491
E1	1.39609	1.38404	1.36093
F1	1.43035	1.40681	1.37129
G1	1.4272	1.39355	1.39066
H1	1.39948	1.38531	1.3821
A2	1.50467	1.46211	1.43861
B2	1.85268	1.81723	1.76567
C2	1.60827	1.57883	1.54484
D2	1.41922	1.41247	1.39381
E2	1.41188	1.39798	1.37024
F2	1.41701	1.41442	1.38866
G2	1.4082	1.39639	1.38251
H2	1.41109	1.3916	1.37605
A3	1.4327	1.44558	1.42813
B3	1.43012	1.41168	1.38041
C3	1.42137	1.39292	1.36041
D3	1.4214	1.4026	1.39265
E3	1.39929	1.3897	1.35756
F3	1.41674	1.40847	1.38405
G3	1.40796	1.40589	1.37518
H3	1.39668	1.3896	1.36983
A4	1.4275	1.40305	1.37247
B4	1.43223	1.41299	1.37449
C4	1.42969	1.41156	1.36723
D4	1.3942	1.37725	1.34699
E4	1.40699	1.39229	1.35595
F4	1.55687	1.53608	1.49633
G4	1.43243	1.41257	1.38506
H4	1.40236	1.40484	1.36778
A5	1.42222	1.41508	1.37215
B5	1.41614	1.40053	1.3663
C5	1.4321	1.39501	1.37346
D5	1.30806	1.32945	1.3111
E5	1.36319	1.35329	1.32447
F5	1.41015	1.38981	1.37174
G5	1.44157	1.41163	1.37403
H5	1.39696	1.3818	1.3618
A6	1.43298	1.4172	1.37776
B6	1.43267	1.42632	1.38942
C6	1.42725	1.40255	1.37672
D6	1.39559	1.38052	1.34981
E6	1.39237	1.37782	1.344
F6	1.35954	1.36407	1.35663
G6	1.4112	1.39665	1.35737
H6	1.38671	1.37436	1.35809
A7	1.42847	1.4211	1.38509
B7	1.39528	1.38926	1.34622
C7	1.37922	1.39196	1.35913
D7	1.38356	1.37268	1.34904
E7	1.38064	1.36801	1.33826
F7	1.20862	1.27778	1.29089
G7	1.41871	1.39373	1.36808
H7	1.41183	1.38308	1.35159
A8	1.3857	1.39294	1.35217
B8	1.3897	1.386	1.3592
C8	1.33496	1.33557	1.31831
D8	1.36473	1.36028	1.34659
E8	1.37104	1.35039	1.33706
F8	1.19748	1.18042	1.15781
G8	1.33769	1.31404	1.30029
H8	1.39746	1.35942	1.324
A9	1.41767	1.41124	1.37323
B9	1.37875	1.38548	1.34819
C9	1.40084	1.40641	1.36612
D9	1.38551	1.38039	1.3571
E9	1.41112	1.41447	1.40819
F9	1.41345	1.38785	1.35272
G9	1.40648	1.37045	1.34736
H9	1.42264	1.38356	1.35673
A10	1.41492	1.4247	1.37107
B10	1.3835	1.39658	1.35945
C10	1.42687	1.39056	1.35552
D10	1.37688	1.37309	1.33579
E10	1.37787	1.34923	1.32193
F10	1.41233	1.38513	1.34365
G10	1.39347	1.38133	1.35269
H10	1.41279	1.38199	1.36475
A11	1.41417	1.40763	1.35777
B11	1.40458	1.41628	1.36394
C11	1.42239	1.40544	1.3812
D11	1.3941	1.37519	1.35693
E11	1.38986	1.35404	1.3205
F11	1.45223	1.39127	1.34202
G11	1.43244	1.37638	1.34638
H11	1.3877	1.35808	1.33491
A12	1.35151	1.42019	1.35744
B12	1.39012	1.37858	1.34022
C12	1.42832	1.39946	1.34434
D12	1.40806	1.39005	1.36799
E12	1.44445	1.40666	1.3627
F12	1.4021	1.3634	1.34618
G12	1.42858	1.36999	1.34899
H12	1.41837	1.36889	1.3396
Supplementary Fig. 1d
BRET ratio
A1	1.42054	1.35755	1.29474
B1	1.37527	1.30611	1.24897
C1	1.39545	1.32103	1.266
D1	1.36627	1.31517	1.26337
E1	1.37401	1.30099	1.26486
F1	1.33742	1.28703	1.27148
G1	1.37	1.29602	1.26641
H1	1.31149	1.25579	1.2367
A2	1.32927	1.31009	1.26948
B2	1.355	1.31133	1.27013
C2	1.35755	1.29104	1.25637
D2	1.36369	1.29781	1.26327
E2	1.34155	1.29716	1.24702
F2	1.33526	1.26731	1.23544
G2	1.34859	1.26639	1.26781
H2	1.32637	1.26957	1.23586
A3	1.28796	1.35253	1.28122
B3	1.27515	1.29909	1.2556
C3	1.4925	1.44196	1.40258
D3	1.28904	1.3015	1.2601
E3	1.35769	1.30559	1.25835
F3	1.33583	1.29041	1.24046
G3	1.33052	1.305	1.25465
H3	1.30622	1.26412	1.25139
A4	1.29224	1.32152	1.2746
B4	1.32963	1.28046	1.24079
C4	1.31042	1.28963	1.25731
D4	1.33407	1.28079	1.24388
E4	1.33288	1.28166	1.23923
F4	1.33084	1.26924	1.25371
G4	1.27543	1.22983	1.20477
H4	2.10283	2.05825	2.05766
A5	1.28654	1.34961	1.25873
B5	1.30824	1.31827	1.25903
C5	1.29052	1.29995	1.25986
D5	1.33839	1.27111	1.24204
E5	1.32279	1.27156	1.23525
F5	1.35102	1.28662	1.25814
G5	1.32665	1.24973	1.2464
H5	1.34251	1.29731	1.26673
A6	1.35036	1.34601	1.27987
B6	1.16688	1.17488	1.13749
C6	1.29614	1.28106	1.22901
D6	1.32996	1.27397	1.24008
E6	1.35779	1.28072	1.26578
F6	1.31871	1.27846	1.2513
G6	1.19913	1.20926	1.24526
H6	1.29991	1.30707	1.293
A7	1.30043	1.32401	1.25828
B7	1.29615	1.31843	1.2702
C7	1.12532	1.13193	1.13748
D7	1.32073	1.24976	1.21741
E7	1.12471	1.13676	1.15119
F7	1.33206	1.26123	1.22134
G7	1.29401	1.26586	1.22562
H7	1.36324	1.30548	1.27816
A8	1.3192	1.33544	1.26494
B8	1.24748	1.29718	1.24929
C8	1.09758	1.16376	1.18626
D8	1.24252	1.19302	1.18594
E8	1.1997	1.16568	1.13941
F8	1.32049	1.26371	1.23518
G8	1.15934	1.20247	1.20213
H8	1.32313	1.26903	1.23555
A9	1.25676	1.37368	1.29226
B9	1.22251	1.33726	1.27474
C9	1.26137	1.31277	1.25777
D9	1.3458	1.28689	1.25679
E9	1.33476	1.28353	1.24163
F9	1.30633	1.29005	1.2502
G9	1.32324	1.28236	1.25733
H9	1.36107	1.29321	1.25436
A10	1.16711	1.38128	1.28
B10	1.19884	1.35624	1.26445
C10	1.13551	1.28827	1.27665
D10	1.38313	1.3242	1.25479
E10	1.32588	1.28593	1.25036
F10	1.29888	1.27625	1.24188
G10	1.32817	1.2822	1.23651
H10	1.30116	1.29457	1.25248
A11	1.21134	1.37856	1.29673
B11	1.20512	1.31716	1.26217
C11	1.20613	1.31026	1.23984
D11	1.30932	1.28657	1.25855
E11	1.31693	1.29248	1.22514
F11	1.31934	1.28887	1.24171
G11	1.35732	1.27575	1.25817
H11	1.38784	1.28321	1.2531
A12	1.13231	1.3591	1.28736
B12	1.22323	1.35304	1.28017
C12	1.26259	1.32181	1.26121
D12	1.34944	1.32012	1.27264
E12	1.35461	1.32698	1.26241
F12	1.34433	1.30527	1.2709
G12	1.36741	1.28822	1.24316
H12	1.37465	1.29453	1.24894
Supplementary Fig. 1e
BRET ratio
	DMSO																													EB
10 (EB conc)	0.489816	0.447647	0.41013	0.383234	0.440819	0.401483	0.390749	0.38932	0.456612	0.411184	0.407368	0.410709	0.41947	0.368238	0.392231	0.378563	0.429482	0.398335	0.386734	0.422514	0.44339	0.409607	0.40405	0.413189	0.469567	0.471576	0.48268	0.487948	0.464159	0.787813	0.719541	0.817495	0.76531	0.763656	0.758089	0.737278	0.776895	0.790862	0.750541	0.802479	0.776811	0.785411	0.750421	0.724471	0.755544	0.777172	0.786242	0.785879	0.754241
5	0.406575	0.398225	0.441418	0.398102	0.446141	0.423053	0.411845	0.417166	0.434332	0.445873	0.436881	0.446857	0.454681	0.431411	0.439143	0.426484	0.435551	0.396485	0.468913	0.435199	0.454322	0.452359	0.430992	0.459973	0.456692	0.476019	0.491993	0.469255	0.475286	0.580698	0.62661	0.723414	0.749081	0.687141	0.6385	0.686878	0.703182	0.748182	0.769736	0.677316	0.7121	0.692225	0.687471	0.715046	0.663842	0.655537	0.711894	0.698582	0.658417
2.5	0.469228	0.425109	0.419415	0.407761	0.464788	0.463509	0.471784	0.439499	0.488613	0.443954	0.442085	0.432231	0.470528	0.476872	0.424666	0.372779	0.427551	0.429352	0.443515	0.423277	0.470387	0.450761	0.451772	0.450835	0.426998	0.455976	0.469835	0.465064	0.471421	0.576165	0.502762	0.598152	0.660354	0.617938	0.561544	0.55552	0.663768	0.610904	0.613003	0.679892	0.714431	0.587407	0.607057	0.762947	0.644352	0.559757	0.640698	0.637638	0.683932
1.25	0.479825	0.420096	0.372286	0.414827	0.456753	0.423511	0.446984	0.416307	0.492468	0.452428	0.435622	0.429329	0.40985	0.498535	0.435565	0.421677	0.46962	0.45299	0.425947	0.437294	0.505049	0.429883	0.441306	0.420711	0.452985	0.469887	0.452478	0.465525	0.448563	0.528648	0.53573	0.56518	0.634307	0.487719	0.584429	0.520309	0.712843	0.511872	0.571517	0.5704	0.722548	0.561576	0.493821	0.551431	0.628628	0.516002	0.567444	0.575214	0.63231
0.625	0.460615	0.352835	0.408601	0.389292	0.47325	0.388731	0.402684	0.380986	0.51704	0.442438	0.377462	0.37703	0.382909	0.417456	0.392494	0.397251	0.523646	0.345216	0.445764	0.469119	0.405342	0.445071	0.37949	0.44446	0.487962	0.449759	0.38674	0.42989	0.365749	0.564662	0.396647	0.52176	0.487388	0.531551	0.46733	0.465514	0.658078	0.522007	0.488947	0.469756	0.641691	0.876578	0.588031	0.51307	0.59733	0.391966	0.543851	0.573656	0.57475
0.3125	0.378403	0.316119	0.363648	0.379225	0.467016	0.425214	0.246677	0.411516	0.403335	0.442263	0.346293	0.407129	0.265479	0.341214	0.435782	0.320834	0.382741	0.489848	0.328133	0.502172	0.394306	0.422084	0.397739	0.435888	0.563272	0.487778	0.457909	0.453872	0.512756	0.353902	0.863156	0.634885	0.44097	0.585875	0.480448	0.361964	0.513391	0.435004	0.421044	0.500708	0.565902	0.468218	0.479034	0.433776	0.504551	0.368513	0.652123	0.339006	0.750402
0.15625	0.30269	0.518434	0.226976	0.570538	0.351725	0.45637	0.496937	0.380178	0.471421	0.33105	0.327533	0.421206	0.945439	0.648805	0.497482	0.232583	0.444391	0.599475	0.588938	0.464615	0.588604	0.421699	0.475947	0.211325	0.585526	0.218467	0.200278	0.660676	0.233172	0.524487	0.452933	0.70571	0.160635	0.679872	0.601531	0.309163	0.615458	0.276593	0.558315	0.418516	0.656475	1.10678	0.230473	0.362475	0.57361	0.349836	0.218689	0.293915	0.421919
Multiple t-test
	Discovery?	P value	Mean of DMSO	Mean of EB	Difference	SE of difference	t ratio	df	q value
10 (EB conc)	Yes	1.62282e-43	0.4235	0.7763	-0.3528	0.008586	41.1	56	<0.000001
5	Yes	5.52551e-34	0.44	0.7028	-0.2627	0.009648	27.23	56	<0.000001
2.5	Yes	4.78874e-21	0.4465	0.6363	-0.1898	0.0128	14.83	56	<0.000001
1.25	Yes	1.12278e-13	0.4441	0.5872	-0.1431	0.01468	9.753	56	<0.000001
0.625	Yes	1.5373e-07	0.4186	0.5475	-0.1289	0.0215	5.997	56	<0.000001
0.3125	Yes	0.00218616	0.4062	0.5051	-0.09897	0.03081	3.212	56	0.000368
0.15625	No	0.342531	0.4439	0.4936	-0.04974	0.05196	0.9573	56	0.049423
[truncated: 9 more columns]

## Sheet: SFig 4
Supplementary Fig. 4a
	BcATG1	BcATG1	BcATG1	BcATG3	BcATG3	BcATG3	BcATG4	BcATG4	BcATG4	BcATG6	BcATG6	BcATG6	BcATG7	BcATG7	BcATG7	BcATG8	BcATG8	BcATG8
Relative expression	0.83	0.86	0.89	1.07	0.84	1.14	1.15	0.92	1.1	1.19	1.07	0.57	1.27	1.3	1.34	1.04	1.04	0.93
Mean Cq (Ct) values
	DMSO	EB
BcATG1	26.98	27.84
	27.96	28.12
	30.61	30.96
BcATG4	24.62	25
	25.16	25.23
	26.8	26.84
BcATG6	25.66	26
	26.36	26.21
	28.66	29.67
BcATG8	28.22	28.75
	28.36	28.25
	30.85	31.15
BcACT	18.09	18.68
	18.8	18.75
	21.66	21.85
BcATG3	24.87	25.25
	24.84	25.16
	27.67	27.68
BcATG7	25.75	25.87
	25.93	25.62
	27.88	27.66
BcACT	20.1	20.58
	20.14	20.21
	22.76	22.96
Supplementary Fig. 4b
GFP-BcATG8 on tomato leaves
	DMSO																		50 EB																		50 EO
Area of disease	68.274	69.621	53.194	76.552	67.559	50.426	79.279	76.163	91.648	85.707	56.781	69.118	64.735	68.923	85.61	74.28	93.077	91.486	0	0	0	0	0	0	0	0	0	0	0	0	0	0	0	0	0	0	0	0	0	0	0	0	0	0	0	0	0	0	0
[truncated: 23 more columns]

## Sheet: SFig 5
Supplementary Fig. 5b
Disease frequency (%)
1% DMSO	5 μM EB	10 μM EB
90	100	0
100	88.88	0
100	90	0
Supplementary Fig. 5c
S. sclerotiorum germination
	DMSO			EB
Germination rate (%)	79.2	81.4	72.6	21	18	28
Supplementary Fig. 5d
S. sclerotiorum growth inhibition
	Ss WT	Ssatg8 (40hpi)	Ssatg8 (60hpi)
Growth inhibition (EB/Mock)	0.862245	1	1
	0.797194	1	1.03738
	0.730248	1	1.03809
	0.730248	1	1
	0.782544	1.08885	1.0816
	0.8464	1	1.0404
	0.878906	0.745868	0.81
	1	1.1664	1
	1	1	1
	0.9216	1.08507	1
	0.9216	1.08507	1.0421
	0.9216	1.08885	1.04301
	0.9216	1	0.916704
	0.9216	1.19955	0.916704
	0.920033	1.3225	0.790123
	0.843399	0.9025	0.790123
	0.81	0.840278	0.9216
	0.64	1.09298	0.9216

## Sheet: SFig 8
Supplementary Fig. 8b
EO germination (M. oryzae)
	0 (concentration)												1												5												10												20
0 (Hrs)	0	0	0	0	0	0	0	0	0				0	0	0	0	0	0	0	0	0				0	0	0	0	0	0	0	0	0				0	0	0	0	0	0	0	0	0				0
2	67	68	70	65	68	69	71	73	67				39	36	40	39	40	41	40	35	34				11	16	15	4	0	2	7	3	6				3	5	7	2	0	2	2	3	1				0
4	91	92	91	95	93	97	95	97	96				81	85	84	82	87	89	91	85	89				81	78	79	78	83	77	83	85	80				73	70	68	77	70	64	73	69	68				62
6	98	98	99	100	98	99	98	98	99	98	100	99	99	97	98	99	100	100	99	98	99	99	99	98	94	94	97	98	98	99	98	97	98	98	96	97	95	96	97	94	91	93	95	96	98	85	82	80	80
8	98	99	100	98	99	98	99	98	98	100	98	99	99	98	100	99	98	99	99	100	99	96	95	93	99	99	99	98	100	100	100	98	100	97	96	97	99	98	100	99	100	99	100	99	100	98	95	97	90
Supplementary Fig. 8c
EO Appressoium formation / germination (M. oryzae)
	0												1												5												10												20
6	27.551	24.4898	15.1515	25	23.4694	19.1919	12.2449	19.3878	18.1818	22.449	20	24.2424	4.0404	3.09278	6.12245	10.101	10	9	5.05051	6.12245	6.06061	5.05051	3.0303	6.12245	5.05051	2.08333	0	8.16327	10.2041	11.1111	6.12245	4.12371	5.10204	5.10204	2.08333	1.03093	5.26316	2.08333	0	2.12766	4.3956	4.30107	5.26316	2.08333	1.02041	1.17647	0	1.25	0
8	51.0204	51.5151	42	50	43.4343	45.9184	45.4545	47.9592	40.8163	48	51.0204	45.4545	25.2525	26.5306	29.703	18.1818	22.449	16.1616	35.3535	33	30.303	16.6667	18.9474	16.129	5.05051	3.0303	9.09091	10.2041	12	15	24.7525	20.4082	19	11.3402	8.33333	7.2165	2.0202	5.10204	1	10.101	8	9.09091	13	11.1111	15	3.06122	4.21053	5.15464	3.33333
12	80.8081	86.5979	84.6939	83.8384	86.8687	88.7755	79.798	82.6531	75				71.4286	71.7172	73.7374	76	74.7475	71.7172	62	62.2449	58				56.701	64.6465	59.596	55	57.5758	55.6701	47.4748	41.4141	45				44.4444	39	48.4849	46	43.8775	48	36	30.6122	29.5918				27.551
24	100	98.9899	98	99	100	98	98.9899	97.9798	98.9899				94	96.9072	91.9192	90	86.8687	91	93.9394	96	92.9293				68.3674	61.6162	72.449	75.7576	80.6122	73.7374	76.5306	70.7071	78				53.5354	61	60	57.5758	60	62.6263	57.5758	63.2653	60				38.7755
Supplementary Fig. 8e
PT- M. oryzae germination
	0 (Concentration)									1									5									10									20									50
0 (Hr)	0	0	0	0	0	0	0	0	0	0	0	0	0	0	0	0	0	0	0	0	0	0	0	0	0	0	0	0	0	0	0	0	0	0	0	0	0	0	0	0	0	0	0	0	0	0	0	0	0
2	68	68	70	70	66	73	64	60	66	8	10	8	5	8	6	8	10	5	0	0	0	0	0	0	0	0	0	0	0	0	0	0	0	0	0	0	0	0	0	0	0	0	0	0	0	0	0	0	0
4	93	94	87	89	94	97	95	97	94	87	78	78	76	82	84	81	84	86	62	58	69	65	63	65	56	58	52	34	28	30	30	26	27	25	30	32	0	0	0	0	0	0	0	0	0	0	0	0	0
6	98	99	96	98	98	99	96	99	99	99	96	99	98	97	99	100	98	99	98	97	98	100	100	100	99	99	98	75	73	77	84	85	87	78	72	74	0	0	0	0	0	0	0	0	0	0	0	0	0
8	98	99	100	99	98	99	98	99	99	100	99	98	100	99	99	99	100	100	98	99	99	99	98	97	100	99	100	98	99	99	98	99	99	98	98	99	0	0	0	15	20	11	58	50	48	0	0	0	0
Supplementary Fig. 8f
PT-App formation (M. oryzae)
	0(conc)									1									5									10	10								20									50
6(hr)	19	21	23	16	22	18	32	28	27	12	16	13	15	12	11	20	18	15	5	2	6	4	6	7	5	7	4	0	0	0	0	0	0	0	0	0	0	0	0	0	0	0	0	0	0	0	0	0	0
8	42	48	45	49	56	48	50	56	57	21	27	28	34	38	33	41	43	45	13	15	10	28	25	23	25	26	21	10	2	5	18	20	22	11	13	16	0	0	0	0	0	0	0	0	0	0	0	0	0
12	78	84	91	95	89	93	82	87	88	84	88	90	76	80	84	76	74	73	75	80	76	65	68	63	64	65	69	31	33	38	50	45	46	62	57	59	9	6	7	16	12	17	26	23	27	0	0	0	0
24	98	99	99	97	99	97	100	98	99	97	99	100	99	96	99	98	98	99	96	99	94	97	96	96	94	92	95	83	87	86	93	96	92	89	85	86	39	40	35	48	54	55	42	47	45	0	0	0	0
[truncated: 23 more columns]

## Sheet: SFig 9
Supplementary Fig. 9a
Mycelium growth ratio
DMSO (B. M. or S.)				S. sclerotiorum				B. cinerea				M. fructicola
100	100	100		34.1727	33.9928	33.8129		61.8875	56.6243	60.0726		66.6667	60	57.7778	53.3333
Supplementary Fig. 9b
	DMSO				EB				EO				PT
Sclerotia	1	0.818182	0.916667	0.882353	0	0	0	0	0	0.125	0	0.294118	0	0.538462
premature Sclerotia	0	0.181818	0.083333	0.117647	1	1	1	1	1	1	0.875	0.705882	1	0.461538

## Sheet: SFig 10
Supplementary Fig. 10b
S. sclerotiorum lesion diameter
Mock					EB
4.4	3.8	3.9	3.6	3.4	1.7	2	1.6	1.8	2
Supplementary Fig. 10c
Disease progression (3dpi/4dpi)
Mock			300 μM EB
2.46803	2.60987	2.25222	1.7019	1.68687	2.15643
1.52525	2.82931	1.96728	1.38663	1.27961	1.67674
1.18172	1.70695	1.8912	1.41646	1.49836	1.54834
3.081	2.16213	2.01331	1.80936	1.3807	1.0365
1.61111	2.15063	2.40591	1.3782	1.32682	1.59208
1.86298	2.45678	2.33641	1.18665	1.44887	1.35341
1.49558	2.89172	1.83567	1.69138	1.39736	1.64491
1.77458	2.50324	2	2.47391	1.13011	1.50791
1.57213	1.27446	2.46491	1.45604	1.77021	3.02041
1.77761	1.74586	2.50158	1.46558	1.67389	1.81069
1.40276	1.43111	2.11783	2.50685	1.70859	1.98655
1.70855	1.65899	3.29091	1.25299	1.87892	1.81846
1.72805	1.90013	2.61085	1.74643	1.62847	1.25421
1.79012	1.52765	2.80102	1.28465	1.83137	1.58757
1.99064	2.5	2.73187	1.76	1.44277	1.44572
1.22607	1.77727	2.16324	1.27033	1.5274	1.48541
2.80685	1.38239	2.70458	1.15358	2.41156	2.52927
2.06633	1.41645	2.92675	0.994302	1.96699	2.08157
1.48976	2.01101	2.40131	0.923567	2.2812	2.75942
1.79385	1.72934	2.83248	1.27599	2.10545	1.39979
1.33591	1.69521	2.4384		2.35757	2.27158
1.74339	1.90017	2.4113		2.59738	1.57924
1.89692	1.48045	1.81568		2.45521	2.14521
1.43629	1.70766	2.65429		2.69036	1.59816
1.59075	2.45263	2.39187		1.54289	2.0536
1.45927	1.72157	3.00535		1.62839	1.89365
1.79562	1.78748	3.28376		2.01972	1.71151
2.6632	1.82932	2.48705		1.27461	1.91508
1.16925	1.53888	2.33871		2.19114	1.9391
1.62548	2.12446	2.6868		1.68741	1.95157
1.77017	1.56427	2.45317		1.94887	2.20106
1.54902	2.29359	2.79725		2.19149	2.21916
1.29274
1.48844

[truncated: 2 more sheets: SFig 11, SFig 12]
